# Supplementary material for: Transcriptional changes in prostate of men on active surveillance after a 12-mo glucoraphanin-rich broccoli intervention—results from the Effect of Sulforaphane on prostate CAncer PrEvention (ESCAPE) randomized controlled trial
Source: Am J Clin Nutr. 2019 Apr 15;109(4):1133–44. doi: 10.1093/ajcn/nqz012 (PMC6462431; doi:10.1093/ajcn/nqz012)
Supplement: nqz012_Supplemental_Files [file nqz012_supplemental_files.zip]

Archive with 2 entries (2 files):
- AJCN_Online Supporting Material_Figs_draft5.pptx
- AJCN_Online Supporting Material_Tables_draft4.docx
